# Supplementary material for: miR-9-5p and miR-221-3p Promote Human Mesenchymal Stem Cells to Alleviate Carbon Tetrachloride-Induced Liver Injury by Enhancing Human Mesenchymal Stem Cell Engraftment and Inhibiting Hepatic Stellate Cell Activation
Source: Int J Mol Sci. 2024 Jun 30;25(13):7235. doi: 10.3390/ijms25137235 (PMC11241704; doi:10.3390/ijms25137235)
Supplement: Supplementary file 1 [file ijms-25-07235-s001.zip]

Archive with 4 entries (4 files):
- Ijms-3055427-supplementary.pdf
- Supplementary Video S1 HGF induced migration of hMSCs infected with Ad for 48 h.mp4
- Supplementary Video S2 HGF induced migration of hMSCs infected with Ad-9 for 48 h.mp4
- Supplementary Video S3 HGF induced migration of hMSCs infected with Ad-221 for 48 h.mp4
